# Supplementary material for: Is Season of Diagnosis a Predictor of Cancer Survival? Results from the Zurich Cancer Registry
Source: Nutrients. 2022 Oct 14;14(20):4291. doi: 10.3390/nu14204291 (PMC9608958; doi:10.3390/nu14204291)
Supplement: Supplementary file 1 [file nutrients-14-04291-s001.zip]

Archive with 1 entries (1 files):
- nutrients-1959764-supplementary.pdf
